# Supplementary material for: PTH counteracts Hippo signaling via Src-dependent YAP stabilization to enhance bone marrow stromal cell differentiation
Source: JCI Insight. 2025 Jul 22;10(16):e191245. doi: 10.1172/jci.insight.191245 (PMC12406730; doi:10.1172/jci.insight.191245)
Supplement: Supporting data values [file jciinsight-10-191245-s172.xlsx]

## Sheet: Figure 1
Figure 1 F
(MEAN)
	Veh	Pth			Veh	Pth			Veh	Pth
Ctgf	29.9655	27.8418		Cyr61	22.6579	21.3139		Myc	27.934	27.3876
GAPDH	19.6952	19.2215		GAPDH	18.2218	17.9806		GAPDH	19.6952	19.1506
Figure 1 G
	Veh	Pth			Veh	Pth			Veh	Pth
Runx2	27.7022	25.75		Col1a1	27.6032	25.4509		AdipoQ	16.9635	20.2241
GAPDH	19.6064	19.2215		GAPDH	19.8251	19.1857		GAPDH	17.8437	20.4368

## Sheet: Figure 2
Figure 2 gel 68C
pYAPS127				b-actin			pYAPS127/b-actin
veh	112.60			111.1			1.099			raw data	Avarage	Norm
pth	34582.744			111105701			0.311255		VEH	1.099	0.999154	1.09993
									VEH	1.02134		1.0222
									VEH	0.899307		0.900069
veh	49871.876			48829472			1.02134
pth	198223.788			48534179			0.408415					Normaliz
									pth	0.311255		0.311519
veh	11298.211			125638013			0.899307		pth	0.408415		0.408761
pth	1112980.233			49319643			0.225653		pth	0.225653		0.225845
Figure 1 gel 68B
YAP				b-actin			YAP/b-actin
veh	247006921			137298365			1.79905			raw data	Avarage	Norm
pth	381399184			137640572			2770.99		VEH	1.79905	1.43038	1.25775
									VEH	1.04314		0.729274
									VEH	1.0617		0.742254
veh	147349751			137563455			1.04314
pth	321454388			138846646			2.31518					Normaliz
									pth	2.77099		1.93725
veh	147565397			138989754			1.0617		pth	2.31518		1.61858
pth	389986211			138445688			2816.9		pth	2.8169		1.96934
Figure 2C
				pYAPS127				Histone	pYAPS127/hist
Avarage	Norm			veh	71622			37456	1.91216			raw data	Avarage	Norm
0.828213	0.990766			pth	48233			42115	1.14527		VEH	1.91216	1.96053	0.97533
	0.971088										VEH	2.1013		1.0718
	1.00923										VEH	2.0089		1.02467
				veh	79822			37987	2.1013
	Normaliz			pth	47651			42944	1.10961					Normaliz
	0.805174										pth	1.14527		0.584163
	0.649758			veh	75420			37543	2.0089		pth	1.10961		0.565973
	0.751645			pth	45487			42098	1.0805		pth	1.0805		0.551128
				YAP				Histone	YAP/hist
Avarage	Norm			veh	113517			145370	0.780883			raw data	Avarage	Norm
0.901213	1.00501			pth	240580			143438	1.67724		VEH	0.780883	0.816538	0.956334
	1.0156										VEH	0.847644		1.0381
	0.979382										VEH	0.852193		1.04367
				veh	123456			145646	0.847644
	Normaliz			pth	251023			143987	1.74337					Normaliz
	2.47678										pth	1.67724		2.05409
	2.02161			veh	123199			144567	0.852193		pth	1.74337		2.13508
	2.35882			pth	240389			145987	1.64665		pth	1.64665		2.01662
Figure 2E
phYAPS127				bactin			phYAPS127/bactin			YAP
VEH	89866			80112			1.12175				raw data	Avarage	Norm
PTH	48998			80119			0.611565			VEH	1.12175	1.08621	1.03272
										VEH	1.05649		0.972636
										VEH	1.08039		0.99464
phYAPS127				bactin			phYAPS127/bactin
VEH	87009			82357			1.05649			PTH	0.611565		0.563027
PTH	55735			80001			0.696679			PTH	0.696679		0.641386
										PTH	0.411914		0.379221
phYAPS127				bactin			phYAPS127/bactin
VEH	88112			81556			1.08039
PTH	32556			79036			0.411914
YAP				bactin			YAP/bactin			YAP
VEH	87093			80345			1.08399				raw data	Avarage	Norm
PTH	112994			80295			1.40724			VEH	1.08399	1.07389	1.00941
										VEH	1.11666		1.03983
										VEH	1.02101		0.950763
YAP				bactin			YAP/bactin
VEH	91825			82232			1.11666			PTH	1.40724		1.31042
PTH	110834			81773			1.35539			PTH	1.35539		1.26213
										PTH	1.24489		1.15924
YAP				bactin			YAP/bactin
VEH	82032			80344			1.02101
PTH	99876			80229			1.24489
Figure 2F
(MEAN)
	Veh	Pth			Veh	Pth			Veh	Pth
Ctgf	24.7	22.78		Cyr61	23.17	20.4		Myc	25.51	22.8
GAPDH	18.21	18.47		GAPDH	18.4	18.12		GAPDH	18.69	18.91

## Sheet: Figure 3
Figure 3A
										raw data	Avarage	Norm
pYAPS127				b-actin			pYAPS127/b-actin		VEH	1.08757	1.05379	1.03205
veh	23424			21538			1.08757		VEH	1.07145		1.01675
pth	11409			23421			0.487127		VEH	1.02002		0.967951
pth+U73122	21266			23464			0.906325
U73122	35266			23405			1.50677		pth	0.487127		0.46226
									pth	0.513794		0.487566
veh	23334			21778			1.07145		pth	0.549493		0.521443
pth	11994			23344			0.513794
pth+U7233	28554			23388			1.22088		pth+U7233	0.906325		0.860059
U7233	35244			23233			1.51698		pth+U7233	1.22088		1.15856
									pth+U7233	1.145		1.08655
veh	23233			22777			1.02002
pth	12779			23256			0.549493		U7233	1.50677		1.42986
pth+U73122	27449			23973			1.145		U7233	1.51698		1.43954
U73122	31445			25112			1.25219		U7233	1.25219		1.18827
YAP				b-actin			YAP/b-actin			raw data	Avarage	Norm
veh	11616			6035			1.92477		VEH	1.92477	1.73018	1.11247
pth	18776			5915			3.1743		VEH	1.77522		1.02603
pth+U73122	3050			7675			0.397394		VEH	1.53559		0.887533
U73122	3029			7281			0.416014
									pth	3.1743		1.83466
veh	10788			6077			1.77522		pth	3.87717		2.2409
pth	17234			4445			3.87717		pth	2.26296		1.30793
pth+U73122	6355			6366			0.998272
U73122	3288			8266			0.397774		pth+U7233	0.397394		0.229683
									pth+U7233	0.998272		0.576975
veh	9556			6223			1.53559		pth+U7233	0.649167		0.375201
pth	12444			5499			2.26296
pth+U73122	4130			6362			0.649167		U7233	0.416014		0.240445
U73122	4577			8122			0.563531		U7233	0.397774		0.229903
									U7233	0.563531		0.325706
pSRCy416				b-actin			pSRCy416/b-actin			raw data	Avarage	Norm
veh	6236			6035			1.03331		VEH	1.03331	0.972783	1.06222
pth	20038			5915			3.38766		VEH	1.08063		1.11087
pth+U73122	3930			7675			0.512052		VEH	0.912261		0.937784
U73122	1990			7281			0.273314
									pth	3.38766		3.48244
veh	6567			6077			1.08063		pth	4.60202		4.73078
pth	20456			4445			4.60202		pth	3.78051		3.88628
pth+U73122	3322			6366			0.521835
U73122	1988			8266			0.240503		pth+U7233	0.512052		0.526378
									pth+U7233	0.521835		0.536435
veh	5677			6223			0.912261		pth+U7233	0.981452		1.00891
pth	20789			5499			3.78051
pth+U73122	6244			6362			0.981452		U7233	0.273314		0.280961
U73122	2122			8122			0.261266		U7233	0.240503		0.247232
									U7233	0.261266		0.268575
Figure 3B
pYAPS127				b-actin			pYAPS127/b-actin	Normalization to 1			raw data	Avarage	Norm
veh	15929			24002			0.663653	1.32731		VEH	1.32731	1.21383	1.09348
pth	12243			34917			0.350631	0.701263		VEH	1.27066		1.04682
pth+dasatinib	18439			32658			0.564609	1.12922		VEH	1.10036		0.906515
dasatinib	12983			30121			0.431028	0.862056
										pth	0.701263		0.577727
veh	15678			24677			0.635328	1.27066		pth	0.712854		0.587276
pth	12234			34324			0.356427	0.712854		pth	0.695962		0.57336
pth+dasatinib	18887			32988			0.572542	1.14508
dasatinib	12975			30123			0.430734	0.861468		pth+dasatinib	1.12922		0.930292
										pth+dasatinib	1.14508		0.943363
veh	14676			26675			0.550178	1.10036		pth+dasatinib	1.06383		0.876427
pth	12678			36433			0.347981	0.695962
pth+dasatinib	19332			36344			0.531917	1.06383		dasatinib	0.862056		0.710195
dasatinib	12677			28122			0.450786	0.901572		dasatinib	0.861468		0.70971
										dasatinib	0.901572		0.742749
YAP				b-actin			YAP/b-actin	Normalization to 1			raw data	Avarage	Norm
veh	12999			17373			0.74823	1.04004		VEH	1.04004	0.947724	1.09741
pth	28495			18407			1.54805	2.15179		VEH	0.989285		1.04385
pth+dasatinib	17671			14214			1.24321	1.72806		VEH	0.855408		0.902592
dasatinib	15707			15228			1.03146	1.43372
										pth	2.15179		2.27049
veh	12344			17344			0.711716	0.989285		pth	1.85075		2.15756
pth	28129			18122			1.5522	2.15756		pth	1.93557		2.04234
pth+dasatinib	17255			14988			1.15125	1.60024
dasatinib	15886			15455			1.02789	1.42876		pth+dasatinib	1.72806		1.82338
										pth+dasatinib	1.60024		1.68851
veh	11364			18466			0.615401	0.855408		pth+dasatinib	1.45479		1.53503
pth	25544			18344			1.3925	1.93557
pth+dasatinib	16257			15533			1.04661	1.45479		dasatinib	1.43372		1.51281
dasatinib	14441			15755			0.916598	1.27407		dasatinib	1.42876		1.50757
										dasatinib	1.27407		1.34435
pSrcY416				b-tubulin		pYAPS127/b-tubulin				raw data	Avarage	Norm
veh	5259			43150		0.121877	1.21877		VEH	1.21877	1.35177	0.901611
pth	19118			50773		0.376539	3.08949		VEH	1.23796		0.915803
pth+dasatinib	11419			43676		0.261448	0.694345		VEH	1.48477		1.09839
dasatinib	11455			50446		0.227074	0.868527
									pth	3.08949		2.28552
veh	5345			43176		0.123796	1.23796		pth	3.20908		2.37398
pth	19991			50321		0.39727	3.20908		pth	2.52077		1.86479
pth+dasatinib	11433			43998		0.259853	0.654097
dasatinib	11424			50654		0.22553	0.867915		pth+dasatinib	0.694345		0.513656
									pth+dasatinib	0.654097		0.483881
veh	6556			44155		0.148477	1.48477		pth+dasatinib	0.695355		0.514403
pth	18883			50452		0.374277	2.52077
pth+dasatinib	11249			43223		0.260255	0.695355		dasatinib	0.868527		0.64251
dasatinib	11311			51645		0.219014	0.841538		dasatinib	0.867915		0.642058
									dasatinib	0.841538		0.622545

## Sheet: Figure 4
Figure 4A
FLAG				GAPDH			FLAG/GAPDH				raw data	Avarage	Norm
YAP wt	50020			43335			1.15426			YAP wt	1.15426	1.16255	0.992874
Y375	1887			45887			0.0411228			YAP wt	1.16156		0.999146
Y428F	1771			43883			0.0403573			YAP wt	1.17083		1.00713
										Y375	0.0411228		0.035373
FLAG				GAPDH			FLAG/GAPDH			Y375	0.0305432		0.0262727
YAP wt	50336			43335			1.16156			Y375	0.0274703		0.0236294
Y375	1337			43774			0.0305432
Y428F	1875			44936			0.041726			Y428F	0.0403573		0.0347145
										Y428F	0.041726		0.0358919
										Y428F	0.0432578		0.0372095
FLAG				GAPDH			FLAG/GAPDH
YAP wt	50875			43452			1.17083
Y375	1221			44448			0.0274703
Y428F	1945			44963			0.0432578
FLAG				BACTIN		FLAG/BACTIN				raw data	Avarage	Norm
YAP wt	45258			80124		1.1297			YAP wt	1.1297	1.20549	0.937129
S381A	89721			78452		2.28728			YAP wt	1.04932		0.870451
S381A/Y375F	75945			79722		1.90525			YAP wt	1.28128		1.06287
S381A/Y428F	35741			80012		0.893391
									S381A	2.28728		1.89739
Gel 31 C									S381A	2.05478		1.70452
FLAG				BACTIN		FLAG/BACTIN			S381A	2.0759		1.72204
YAP wt	42212			80456		1.04932
S381A	81963			79778		2.05478			S381A/Y375F	1.90525		1.58048
S381A/Y375F	75002			79142		1.89538			S381A/Y375F	1.89538		1.57229
S381A/Y428F	32187			80736		0.797339			S381A/Y375F	1.95479		1.62157
Gel 89 A1									S381A/Y428F	0.893391		0.741102
FLAG				BACTIN		FLAG/BACTIN			S381A/Y428F	0.797339		0.661424
YAP wt	44700			69774		1.28128			S381A/Y428F	1.29012		1.07021
S381A	83369			80321		2.0759
S381A/Y375F	77744			79542		1.95479
S381A/Y428F	38703			59999		1.29012
cytoplasmic fraction										cytoplasmic fraction
YAP				btubulin			YAP/BACTIN				raw data	Avarage	Norm
ctr	45887			80225			1.14396			ctr	1.14396	1.05457	1.05456
YAP wt	45039			80998			1.1121			ctr	1.14008		1.0847
S381A	89012			78158			2.27775			ctr	0.879657		0.838728
S381A/Y375F	42997			79003			1.08849
S381A/Y428F	57716			80779			1.42899			YAP wt	1.1121		1.05456
										YAP wt	1.14389		1.0847
										YAP wt	0.884494		0.838728
YAP				btubulin			YAP/BACTIN
ctr	46089			80852			1.14008			S381A	2.27775		2.15989
YAP wt	45778			80039			1.14389			S381A	2.00634		1.90253
S381A	80997			80741			2.00634			S381A	1.75613		1.66527
S381A/Y375F	47558			80899			1.17574
S381A/Y428F	59779			80257			1.48969			S381A/Y375F	1.08849		1.03217
										S381A/Y375F	1.17574		1.1149
YAP				btubulin			YAP/BACTIN			S381A/Y375F	0.917366		0.869899
ctr	35561			80852			0.879657
YAP wt	35397			80039			0.884494			S381A/Y428F	1.42899		1.35505
S381A	70896			80741			1.75613			S381A/Y428F	1.48969		1.41261
S381A/Y375F	37107			80899			0.917366			S381A/Y428F	1.45455		1.37929
S381A/Y428F	58369			80257			1.45455
nuclear fraction
YAP				Histone H3			YAP/histone h3			nuclear fraction
ctr	25487			80225			0.635388				raw data	Avarage	Norm
YAP wt	44785			80998			1.10583			ctr	0.635388	0.672274	0.945132
S381A	35110			78158			0.898437			ctr	0.701613		1.04364
S381A/Y375F	47766			79003			1.20922			ctr	0.679823		1.01123
S381A/Y428F	27954			80779			0.692111
										YAP wt	1.10583		1.64491
										YAP wt	1.20172		1.78754
YAP				Histone H3			YAP/histone h3			YAP wt	1.20169		1.7875
ctr	28255			80543			0.701613
YAP wt	48455			80643			1.20172			S381A	0.898437		1.33641
S381A	39785			80712			0.985851			S381A	0.985851		1.46644
S381A/Y375F	49179			80964			1.21484			S381A	1.00082		1.48871
S381A/Y428F	22701			80440			0.564421
										S381A/Y375F	1.20922		1.7987
YAP				Histone H3			YAP/histone h3			S381A/Y375F	1.21484		1.80705
ctr	27456			80774			0.679823			S381A/Y375F	1.19835		1.78253
YAP wt	48100			80054			1.20169
S381A	40198			80330			1.00082			S381A/Y428F	0.692111		1.02951
S381A/Y375F	48000			80110			1.19835			S381A/Y428F	0.564421		0.839569
S381A/Y428F	25558			80998			0.631077			S381A/Y428F	0.631077		0.93872
Figure 4 C
(MEAN)
	Ctr	YAP WT	S381A	S381A/Y375F	S381A/Y428F			Ctr	YAP WT	S381A	S381A/Y375F	S381A/Y428F			Ctr	YAP WT	S381A	S381A/Y375F	S381A/Y428F
Ctgf	26.3677	25.0791	25.0744	23.9565	23.96		Cyr61	27.9902	26.887	26.6263	28.3456	28.9601		Myc	25.9665	25.0847	24.6296	26.606	28.1793
GAPDH	19.0435	19.0022	19.0547	19.8025	20.1244		GAPDH	20.7569	20.1355	20.7683	23.4759	20.7871		GAPDH	19.8049	17.6747	17.556	19.9115	19.9795

## Sheet: Figure 5
Figure 5 A
FLAG				BACTIN			FLAG/BACTIN				raw data	Avarage	Norm
S381A/Y428F	35587			80887			1.01191			S381A/Y428F	1.01191	1.06394	0.95109
Y428D	61864			80967			1.75735			S381A/Y428F	0.890232		0.836727
										S381A/Y428F	1.11598		1.04891
FLAG				BACTIN			FLAG/BACTIN
S381A/Y428F	31287			80833			0.890232			Y428D	1.75735		1.65173
Y428D	69001			80259			1.97738			Y428D	1.97738		1.85853
										Y428D	1.85439		1.74293
FLAG				BACTIN			FLAG/BACTIN
S381A/Y428F	38859			80087			1.11598
Y428D	65097			80740			1.85439
Figure 5 B
cytoplasmic fraction										cytoplasmic fraction
YAP				btubulin			YAP/BTUBULIN				raw data	Avarage	Norm
S381A/Y428F	90337			80779			1.11832			S381A/Y428F	1.11832	1.1071	1.01014
Y428D	109527			80148			1.36656			S381A/Y428F	1.12549		1.01661
										S381A/Y428F	1.07748		1.07748
YAP				btubulin			YAP/BTUBULIN
S381A/Y428F	90250			80187			1.12549			Y428D	1.36656		1.23436
Y428D	107809			80937			1.33201			Y428D	1.33201		1.20315
										Y428D	1.46438		1.32272
YAP				btubulin			YAP/BTUBULIN
S381A/Y428F	95897			89001			1.07748
Y428D	118580			80976			1.46438
nuclear fraction
YAP				Histone H3			YAP/histone h3			nuclear fraction
S381A/Y428F	48337			80552			0.600072				raw data	Avarage	Norm
Y428D	169997			81967			2.07397			S381A/Y428F	0.600072	0.587558	1.0213
										S381A/Y428F	0.579364		0.986054
YAP				Histone H3			YAP/histone h3			S381A/Y428F	0.583239		0.992648
S381A/Y428F	46870			80899			0.579364
Y428D	170839			80543			2.12109			Y428D	2.07397		3.52981
										Y428D	2.12109		3.61001
YAP				Histone H3			YAP/histone h3			Y428D	2.14234		3.64617
Figure 5 B
(MEAN)
	Veh	Pth			Veh	Pth			Veh	Pth
Ctgf	27.888	24.7798		Cyr61	27.505	35.3864		Myc	26.3277	32.7741
GAPDH	19.3165	28.1421		GAPDH	20.9556	27.9163		GAPDH	19.2879	28.2013

## Sheet: Figure 6
Figure 6 B
										phYAPY428
phYAPY428				bactin			phYAPY428/bactin				raw data	Avarage	Norm
VEH	80821			80853			0.999604			VEH	0.999604	0.992778	1.00688
PTH	150879			80705			1.86951			VEH	1.00339		1.01069
PTH+DASATINIB	65328			80741			0.809106			VEH	0.975342		0.982437
Dasatinib	64954			80003			0.811895
										PTH	1.86951		1.88311
										PTH	1.62647		1.63831
phYAPY428				bactin			phYAPY428/bactin			PTH	1.81474		1.82794
VEH	80866			80593			1.00339
PTH	130723			80372			1.62647			PTH+DASATINIB	0.809106		0.814992
PTH+DASATINIB	55589			80970			0.686538			PTH+DASATINIB	0.686538		0.691533
Dasatinib	65870			80714			0.816091			PTH+DASATINIB	0.814388		0.820313
phYAPY428				bactin			phYAPY428/bactin			Dasatinib	0.811895		0.817801
VEH	78754			80745			0.975342			Dasatinib	0.816091		0.822028
PTH	145829			80358			1.81474			Dasatinib	0.840349		0.846462
YAP				bactin			YAP/bactin			YAP
VEH	83857			80853			1.03715				raw data	Avarage	Norm
PTH	130257			80705			1.61399			VEH	1.03715	1.03325	1.00378
PTH+DASATINIB	63458			80741			0.785945			VEH	1.04968		1.0159
Dasatinib	64983			80003			0.812257			VEH	1.01291		0.980317
										PTH	1.61399		1.56205
YAP				bactin			YAP/bactin			PTH	1.76989		1.71294
VEH	84870			80853			1.04968			PTH	1.52214		1.47315
PTH	142839			80705			1.76989
PTH+DASATINIB	63357			80741			0.784694			PTH+DASATINIB	0.785945		0.760654
Dasatinib	61871			80003			0.773358			PTH+DASATINIB	0.784694		0.759443
										PTH+DASATINIB	0.667418		0.645941
YAP				bactin			YAP/bactin			Dasatinib	0.812257		0.786119
VEH	81897			80853			1.01291			Dasatinib	0.773358		0.748472
PTH	122844			80705			1.52214			Dasatinib	0.80177		0.775969
PTH+DASATINIB	53888			80741			0.667418
Dasatinib	64144			80003			0.80177

## Sheet: Figure 7 
Figure 7 A
YAP				bactin			YAP/bactin			YAP
VEH	89271			80878			1.10377				raw data	Avarage	Norm		Figure 7 C
PTH	58278			80977			0.719686			VEH	1.10377	1.10026	1.0032		(MEAN)
										VEH	1.09771		0.99769			Veh	Pth			Veh	Pth			Veh	Pth
										VEH	1.09928		0.999113		Ctgf	24.0167	25.1878		Cyr61	17.7686	19.1257		Myc	23.9423	25.657
YAP				bactin			YAP/bactin								GAPDH	17.4755	17.7256		GAPDH	17.7256	17.2155		GAPDH	17.2155	17.9572
VEH	89872			81872			1.09771			PTH	0.719686		0.654108
PTH	56782			80315			0.706991			PTH	0.706991		0.64257
										PTH	0.6018		0.546964
YAP				bactin			YAP/bactin
VEH	88215			80248			1.09928
PTH	48212			80113			0.6018
Figure 7 B
cytoplasmic fraction										cytoplasmic fraction
pYAPS127				btubulin			pYAPS127/BTUBULIN				raw data	Avarage	Norm
veh	80517			80747			0.997152			veh	0.997152	1.00382	0.993354
pth	160127			80997			1.97695			veh	0.995331		0.99154
										veh	1.01899		1.01511
pYAPS127				btubulin			pYAPS127/BTUBULIN
veh	80147			80523			0.995331			pth	1.97695		1.96942
pth	171759			81774			2.10041			pth	2.10041		2.09241
										pth	1.74884		1.74218
pYAPS127				btubulin			pYAPS127/BTUBULIN
veh	81520			80001			1.01899
pth	140829			80527			1.74884
nuclear fraction
Pyaps127				Histone H3			pYAPS127/histone h3			nuclear fraction
veh	48485			80004			0.606032				raw data	Avarage	Norm
pth	49563			81789			0.605986			veh	0.606032	0.599988	1.01007
										veh	0.597332		0.995573
Pyaps127				Histone H3			pYAPS127/histone h3			veh	0.5966		0.994353
veh	48001			80359			0.597332
pth	50198			80555			0.623152			pth	0.605986		1.01
										pth	0.623152		1.03861
Pyaps127				Histone H3			pYAPS127/histone h3			pth	0.578164		0.963626
veh	48256			80885			0.5966
pth	46559			80529			0.578164
cytoplasmic fraction										cytoplasmic fraction
YAP				btubulin			YAP/BTUBULIN				raw data	Avarage	Norm
veh	80517			80169			1.00434			veh	1.00434	1.00135	1.00298
pth	55236			80321			0.687691			veh	1.00214		1.00079
										veh	0.997578		0.99623
YAP				btubulin			YAP/BTUBULIN
veh	80920			80747			1.00214			pth	0.687691		0.686761
pth	51187			80997			0.631962			pth	0.631962		0.631107
										pth	0.796877		0.7958
YAP				btubulin			YAP/BTUBULIN
veh	80741			80937			0.997578
pth	63127			79218			0.796877
nuclear fraction
YAP				Histone H3			YAP/histone h3			nuclear fraction
veh	48967			80004			0.612057				raw data	Avarage	Norm
pth	39563			81789			0.48372			veh	0.612057	0.611121	1.00153
										veh	0.595398		0.974272
YAP				Histone H3			YAP/histone h3			veh	0.625909		1.0242
veh	48001			80620			0.595398
pth	39883			81414			0.489879			pth	0.48372		0.791529
										pth	0.489879		0.801607
YAP				Histone H3			YAP/histone h3			pth	0.53244		0.871251
veh	50273			80320			0.625909
pth	42879			80533			0.53244

## Sheet: Figure 8
Figure 8 A							Figure 8 A
(alp)							(MEAN)
								Ctr	YAP WT	S381A	S381A/Y375F	S381A/Y428F			Ctr	YAP WT	S381A	S381A/Y375F	S381A/Y428F
Ctr	YAP WT	S381A	S381A/Y375F	S381A/Y428F			Osteocalcin	27.4371	26.185	26.9193	26.4568	28.0771		AdipoQ	21.734	18.5727	18.9656	18.5891	21.4782
19778	44800	34795	44688	8891			GAPDH	19.572	23.213	19.8356	19.872	18.9651		GAPDH	17.5418	17.0224	16.8499	16.8517	17.5719
16493	42800	35785	43688	8725
17987	41584	45785	41001	8214
(oil red)
Ctr	YAP WT	S381A	S381A/Y375F	S381A/Y428F
17898	34558	24987	44149	9918
16001	32780	29875	43159	9875
15123	41115	38795	48977	8879
Figure 8 B							Figure 8 B
(alp)
S381A/Y428F	Y428D							Veh	Pth				Veh	Pth
16485	34688						Osteocalcin	33.4467	34.1215			AdipoQ	30.2734	23.0818
16778	44487						GAPDH	21.511	26.6878			GAPDH	21.6189	22.4465
17789	41524
(oil red)
S381A/Y428F	Y428D
20154	44987
21365	55789
20874	54224

## Sheet: Suplemetary Figure 1
Supplementary figure 1
phYAPS127				bactin			phYAPY428/bactin				raw data	Avarage	Norm
VEH	80442			80345			1.00121			VEH	1.00121	0.995258	1.00598
PTH	52497			80955			0.648471			VEH	0.997021		1.00177
PTH+H89	51000			81127			0.628644			VEH	0.987545		0.99225
PTH+G06983	50337			81596			0.616905
H89	50116			80660			0.621324			PTH	0.648471		0.651561
G06983	52007			81943			0.634673			PTH	0.656231		0.659358
										PTH	0.639534		0.642582
phYAPS127
VEH	80992			81234			0.997021			PTH+H89	0.628644		0.631639
PTH	52129			79437			0.656231			PTH+H89	0.618831		0.621779
PTH+H89	50155			81048			0.618831			PTH+H89	0.614554		0.617482
PTH+G06983	51056			82094			0.621921
H89	50994			81104			0.628748			PTH+G06983	0.616905		0.619845
G06983	51009			80535			0.633377			PTH+G06983	0.628748		0.631744
										PTH+G06983	0.651223		0.654326
phYAPS127
VEH	81429			82456			0.987545			H89	0.621324		0.624285
PTH	51581			80654			0.639534			H89	0.628748		0.631744
PTH+H89	50037			81420			0.614554			H89	0.651223		0.654326
PTH+G06983	51349			82234			0.624425
H89	50994			78305			0.651223			G06983	0.634673		0.637697
G06983	59009			80309			0.734774			G06983	0.633377		0.636395
										G06983	0.853504		0.734774
YAP				bactin			YAP/bactin			phYAPS127
VEH	78065			80234			0.972967				raw data	Avarage	Norm
PTH	140121			80112			1.74906			VEH	0.972967	1.01678	0.956914
PTH+H89	119034			81349			1.46325			VEH	0.976331		0.960223
PTH+G06983	112556			80204			1.40337			VEH	1.10103		1.08286
H89	59087			79556			0.74271
G06983	70923			80887			0.876816			PTH	1.74906		1.72021
										PTH	1.58393		1.55779
										PTH	1.59966		1.57326
YAP				bactin			YAP/bactin
VEH	78374			80274			0.976331			PTH+H89	1.46325		1.43911
PTH	129003			81445			1.58393			PTH+H89	1.59377		1.56748
PTH+H89	129993			81563			1.59377			PTH+H89	1.57356		1.54759
PTH+G06983	115666			78563			1.47227
H89	71887			81446			0.882634			PTH+G06983	1.40337		1.38022
G06983	61453			80394			0.764398			PTH+G06983	1.47227		1.44798
										PTH+G06983	1.46728		1.44307
YAP				bactin			YAP/bactin
VEH	88384			80274			1.10103			H89	0.74271		0.730456
PTH	130284			81445			1.59966			H89	0.882634		0.868072
PTH+H89	128344			81563			1.57356			H89	0.864315		0.850055
PTH+G06983	115274			78563			1.46728
H89	70395			81446			0.864315			G06983	0.876816		0.862349
G06983	41455			80394			0.515648			G06983	0.764398		0.751786
										G06983	0.515648		0.734774

## Sheet: Suplemetary Figure 2
Supplementary figure 2 A
phYAPS127				bactin			phYAPS127/bactin			YAP
VEH	90899			80333			1.13153				raw data	Avarage	Norm
PTH	63346			81349			0.778694			VEH	1.13153	1.15185	0.982355
										VEH	1.07782		0.935731
										VEH	1.24621		1.08191
phYAPS127				bactin			phYAPS127/bactin
VEH	88374			81993			1.07782			PTH	0.778694		0.676037
PTH	44334			81937			0.541074			PTH	0.541074		0.469743
										PTH	0.741867		0.644064
phYAPS127				bactin			phYAPS127/bactin
VEH	99836			80112			1.24621
PTH	60339			81334			0.741867
YAP				bactin			YAP/bactin			YAP
VEH	88772			80987			1.09613				raw data	Avarage	Norm
PTH	87012			79387			1.09605			VEH	1.09613	1.03586	1.05818
										VEH	1.01092		0.975923
										VEH	1.00053		0.965896
YAP				bactin			YAP/bactin
VEH	83887			82981			1.01092			PTH	1.09605		1.05811
PTH	101887			82870			1.22948			PTH	1.22948		1.18692
										PTH	1.13235		1.09315
YAP				bactin			YAP/bactin
VEH	80887			80844			1.00053
PTH	99513			87882			1.13235
Supplementary figure 2 B
	Veh	Pth			Veh	Pth			Veh	Pth
Ctgf	25.6569	23.4536		Cyr61	21.8765	20.112		Myc	27.7084	27.857
GAPDH	17.7646	17.7074		GAPDH	17.0662	17.6923		GAPDH	18.7438	19.4941
Supplementary figure 2 C
	Veh	Pth			Veh	Pth			Veh	Pth			Veh	Pth			Veh	Pth
Ctgf	25.442	24.4024		Cyr61	22.2236	21.58		Myc	24.398	25.277		Runx2	26.9712	24.3449		Col1a1	21.1855	19.597
GAPDH	19.0333	20.8109		GAPDH	19.2479	19.0763		GAPDH	19.1005	19.9286		GAPDH	19.0851	19.9286		GAPDH	19.2479	19.9286

[truncated: 1 more sheets: Suplemetary Figure 3]
